# Supplementary material for: Fabrication of a Dual-Drug-Loaded Smart Niosome-g-Chitosan Polymeric Platform for Lung Cancer Treatment
Source: Polymers (Basel). 2023 Jan 6;15(2):298. doi: 10.3390/polym15020298 (PMC9860619; doi:10.3390/polym15020298)
Supplement: Supplementary file 1 [file polymers-15-00298-s001.zip]

Archive with 1 entries (1 files):
- polymers-2085495-supplementary.pdf
